# Supplementary material for: Refining a major QTL controlling spotted wilt disease resistance in cultivated peanut (Arachis hypogaea L.) and evaluating its contribution to the resistance variations in peanut germplasm
Source: BMC Genet. 2018 Mar 23;19:17. doi: 10.1186/s12863-018-0601-3 (PMC5865372; doi:10.1186/s12863-018-0601-3)
Supplement: Supplementary file 1 — Genotyping data of the bi-parental population derived from Georgia Valencia and Florida-EP™‘113’using SSR and InDel markers. (XLSX 25 kb) [file 12863_2018_601_MOESM1_ESM.xlsx]

## Sheet: Genotyping results
Genotype coding:	"1": Follows susceptible parent			"2": Follows resistant parent				"H": Heterozygous
Pedigree	samples ID	ELISA result	visual rating	ARS721	AHGS1465	AHGS 1389	INDEL422	AHGS 3363	AHGS 1646	INDEL438	AHGS 4584	GM 672	GM 1694	AHGS 1760	Genotype
09x19-1-44-B-1	1003/21m	1.42857	3	2	2	2	2	2	2	2	2	2	2	2	R
09x19-1-44-B-1	1004/12m	7.5	3	H	H	H	H	H	H	H	H	2	2	2	recombinant
09x19-1-44-B-1	1004/24s	0	1	2	2	2	2	2	2	2	2	2	2	2	R
09x19-1-44-B-1	1004/19s	0	1	1	1	1	1	1	1	1	1	1	1	1	S
09x19-1-44-B-2	1005/4m	4.28571	1.5	1	1	1	2	2	2	2	2	2	2	2	recombinant
09x19-1-44-B-2	1005/13m	5	3	1	1	1	1	1	1	1	1	H	H	H	recombinant
09x19-1-44-B-2	1007/4s	6.25	2	1	1	1	2	2	2	2	2	2	2	2	recombinant
09x19-1-44-B-2	1007/21s	2.95445	1	1	1	1	H	H	H	H	H	H	H	H	recombinant
09x19-1-44-B-2	1007/15m	6.25	2	1	1	1	2	2	2	2	2	H	H	1	recombinant
09x19-1-44-B-2	1008/1s	2.5	3	1	1	1	2	2	2	2	2	2	2	2	recombinant
09x19-1-44-B-2	1008/14m	1.42857	2	1	1	1	H	H	H	H	H	H	H	H	recombinant
09x19-1-44-B-2	1008/21s	6.25	3	1	1	1	H	H	H	H	H	H	H	1	recombinant
09x19-1-44-B-2	1009/16m	6.25	1.5	1	1	1	2	2	2	2	2	2	2	2	recombinant
09x19-1-44-B-2	1009/11s	1.25	2	1	1	1	H	H	H	H	H	H	H	H	recombinant
09x19-1-44-B-2	1010/16m	5	2	1	1	1	1	1	1	1	H	H	H	2	recombinant
09x19-1-44-B-2	1010/17m	8.75	3	1	1	1	H	H	H	H	H	H	H	H	recombinant
09x19-1-44-B-3	1011/16s	3.75	1	1	1	1	1	1	1	1	1	1	1	1	S
09x19-1-44-B-3	1011/21s	0	1	1	1	1	1	1	1	1	1	1	1	1	S
09x19-1-44-B-3	1011/2s	1.25	1.5	1	1	1	1	1	1	1	1	1	1	1	S
09x19-1-44-B-3	1011/3s	6.66667	3	1	1	1	1	1	1	1	1	1	1	1	S
09x19-1-44-B-3	1011/20s	3.75	1.5	1	1	1	2	1	1	1	1	1	1	1	S
09x19-1-44-B-3	1011/22s	7.5	3	1	1	1	1	1	1	1	1	1	1	1	S
09x19-1-44-B-3	1011/8m	3.75	4	1	1	1	1	1	1	1	1	1	1	1	S
09x19-1-44-B-3	1012/14m	3.75	4	1	1	1	1	1	1	1	1	1	1	1	S
09x19-1-44-B-4	1016/18m	2.5	3	2	2	2	2	2	2	2	2	2	2	2	R
09x19-1-44-B-5	1018/14m	7.5	5	H	H	H	H	H	H	H	H	H	1	H	recombinant
09x19-1-44-B-5	1019/18m	6.25	4	1	1	1	1	1	1	1	1	1	H	1	recombinant
09x19-1-44-B-5	1019/21m	7.5	5	2	2	2	2	2	2	2	2	2	2	2	R
09x19-1-44-B-5	1019/20m	6.25	5	1	1	1	1	1	1	1	1	1	1	1	S
09x19-1-44-B-5	1020/1m	7.5	6	1	1	1	1	1	1	1	1	1	1	1	S
09x19-1-44-B-5	1020/2m	2.5	2	2	2	2	2	2	2	2	2	H	H	H	recombinant
09x19-1-44-B-5	1020/3m	7.5	3	H	H	H	H	H	H	H	H	H	H	2	H
09x19-1-44-B-5	1020/4m	1.25	3	1	1	1	1	1	1	1	1	1	1	1	S
09x19-1-44-B-5	1021/11m	3.75	4	2	2	2	2	2	2	2	2	2	2	2	R
09x19-1-44-B-5	1022/11m	7.5	5	H	H	H	H	H	H	H	H	H	H	H	H
09x19-1-44-B-7	1025/11m	4.28571	5	1	1	1	H	H	H	H	H	H	H	H	recombinant
09x19-1-44-B-7	1025/5m	5	3	1	1	1	1	1	1	1	1	1	1	1	S
09x19-1-44-B-7	1025/15m	5.71429	4	1	1	1	1	1	1	1	1	1	1	1	S
09x19-1-44-B-7	1025/14m	3.75	2	1	1	1	1	1	1	1	1	1	1	1	S
09x19-1-44-B-7	1026/21s	5	2	1	1	1	2	2	2	2	2	2	2	2	recombinant
09x19-1-44-B-7	1026/9s	7.14286	3	1	1	1	2	2	2	2	2	2	2	2	recombinant
09x19-1-44-B-7	1026/13s	8.75	5	1	1	1	H	H	H	H	H	H	H	H	recombinant
09x19-1-44-B-7	1027/23s	0	1	1	1	1	H	H	H	H	H	H	H	H	recombinant
09x19-1-44-B-7	1027/24s	1.42857	1.5	1	1	1	H	H	H	H	H	H	H	1	recombinant
09x19-1-44-B-7	1027/26m	5	3	1	1	1	H	H	H	H	H	H	2	2	recombinant
09x19-1-44-B-7	1027/21s	0	1	1	1	1	H	H	H	H	H	H	H	H	recombinant
09x19-1-44-B-7	1027/22s	6.25	3	1	1	1	H	H	H	H	H	H	H	2	recombinant
09x19-1-44-B-7	1028/20s	5	7	1	1	1	2	2	2	2	2	2	2	2	recombinant
09x19-1-44-B-7	1029/14m	5	1	1	1	1	H	H	H	H	H	H	H	H	recombinant
09x19-1-44-B-7	1029/1m	3.75	4	1	1	1	H	H	H	H	H	H	H	H	recombinant
09x19-1-44-B-7	1029/5m	0	6	1	1	1	H	H	H	H	H	H	H	H	recombinant
09x19-1-44-B-7	1032/3m	5	3	1	1	1	1	1	1	1	1	1	1	1	S
09x19-1-45-B-1	1033/15m	5	3	1	1	1	1	1	1	1	1	1	1	1	S
09x19-1-45-B-1	1033/10m	7.5	5	1	1	1	1	1	1	1	1	1	1	1	S
09x19-1-45-B-1	1033/17m	5.71429	4	1	1	1	1	1	1	1	1	1	1	1	S
09x19-1-45-B-1	1033/7s	10	3	1	1	1	1	1	1	1	1	1	1	1	S
09x19-1-45-B-1	1033/6s	8.57143	2	1	1	1	1	1	1	1	1	1	1	1	S
09x19-1-45-B-1	1033/11m	10	7	1	1	1	1	1	1	1	1	1	1	1	S
09x19-1-45-B-1	1033/5m	6.25	2	1	1	1	1	1	1	1	1	1	1	1	S
09x19-1-45-B-1	1033/16s	8.57143	4	1	1	1	1	1	1	1	1	1	1	1	S
09x19-1-45-B-1	1033/4m	6	1.5	1	1	1	1	1	1	1	1	1	1	1	S
09x19-1-44-B-5	1019/19m	8.75	5	H	H	1	1	1	1	1	1	1	1	H	recombinant
09x19-1-44-B-6	1023/2m	6.25	2	1	1	1	1	1	1	1	1	1	1	1	S
09x19-1-44-B-6	1024/6s	10	4	1	1	1	2	2	2	2	2	2	2	2	recombinant
09x19-1-44-B-6	1024/17m	2.5	2	1	1	1	H	H	H	H	H	H	H	H	recombinant
09x19-1-44-B-7	1025/13s	6.25	3	1	1	1	H	H	H	H	H	H	H	H	recombinant
09x19-1-45-B-1	1034/24s	5.71429	4	1	1	1	1	1	1	1	1	1	1	1	S
09x19-1-45-B-1	1034/6m	8.75	5	1	1	1	1	1	1	1	1	1	1	1	S
09x19-1-45-B-1	1034/18m	1.42857	2	1	1	1	1	1	1	1	1	1	1	1	S
09x19-1-45-B-1	1034/14s	8.75	4	1	1	1	1	1	1	1	1	1	1	1	S
09x19-1-45-B-1	1034/1m	2.5	3	1	1	1	1	1	1	1	1	1	1	1	S
09x19-1-45-B-1	1034/5m	10	7	1	1	1	1	1	1	1	1	1	1	1	S
09x19-1-45-B-1	1034/17s	8.57143	5	1	1	1	1	1	1	1	1	1	1	1	S
09x19-1-45-B-1	1034/23s	6.25	4	1	1	1	1	1	1	1	1	1	1	1	S
09x19-1-45-B-1	1034/20m	5	3	1	1	1	1	1	1	1	1	1	1	1	S
09x19-1-45-B-1	1034/27m	8.75	3	1	1	1	1	1	1	1	1	1	1	1	S
09x19-1-45-B-1	1034/25s	6.25	5	1	1	1	1	1	1	1	1	1	1	1	S
09x19-1-45-B-1	1034/16s	6	2	1	1	1	1	1	1	1	1	1	1	1	S
09x19-1-45-B-1	1034/15m	6.25	4	1	1	1	1	1	1	1	1	1	1	1	S
09x19-1-45-B-1	1035/14m	5	3	1	1	1	1	1	1	1	1	1	1	1	S
09x19-1-45-B-1	1035/12s	3.75	1.5	1	1	1	1	1	1	1	1	1	1	1	S
09x19-1-45-B-1	1035/13m	10	7	1	1	1	1	1	1	1	1	1	1	1	S
09x19-1-45-B-1	1035/11m	7.5	5	1	1	1	1	1	1	1	1	1	1	1	S
09x19-1-45-B-1	1035/9m	10	5	1	1	1	1	1	1	1	1	1	1	1	S
09x19-1-45-B-1	1035/24m	10	3	1	1	1	1	1	1	1	1	1	1	1	S
09x19-1-45-B-1	1035/22m	10	4	1	1	1	1	1	1	1	1	1	1	1	S
09x19-1-45-B-1	1035/23s	8.57143	2	1	1	1	1	1	1	1	1	1	1	1	S
09x19-1-45-B-1	1035/27s	3.75	1	1	1	1	1	1	1	1	1	1	1	1	S
09x19-1-45-B-1	1036/26m	7.5	5	1	1	1	1	1	1	1	1	1	1	1	S
09x19-1-45-B-1	1036/23m	10	6	1	1	1	1	1	1	1	1	1	1	1	S
09x19-1-45-B-1	1036/28s	0	1	1	1	1	1	1	1	1	1	1	1	1	S
09x19-1-45-B-1	1036/25m	2.5	3	1	1	1	1	1	1	1	1	1	1	1	S
09x19-1-45-B-1	1036/24m	10	7	1	1	1	1	1	1	1	1	1	1	1	S
09x19-1-45-B-1	1036/27s	8	1	1	1	1	1	1	1	1	1	1	1	1	S
09x19-1-45-B-1	1036/15s	10	4	1	1	1	1	1	1	1	1	1	1	1	S
09x19-1-45-B-1	1036/14m	3.75	4	1	1	1	1	1	1	1	1	1	1	1	S
09x19-1-45-B-1	1036/4m	10	5	1	1	1	1	1	1	1	1	1	1	1	S
09x19-1-45-B-1	1037/22m	8.75	3	1	1	1	1	1	1	1	1	1	1	1	S
09x19-1-45-B-1	1037/2m	8.75	2	1	1	1	1	1	1	1	1	1	1	1	S
09x19-1-45-B-1	1037/12m	6.25	3	1	1	1	1	1	1	1	1	1	1	1	S
09x19-1-45-B-1	1037/11m	7.5	6	1	1	1	1	1	1	1	1	1	1	1	S
09x19-1-45-B-1	1037/1m	8.75	4	1	1	1	1	1	1	1	1	1	1	1	S
09x19-1-45-B-1	1037/25m	7.5	4	1	1	1	1	1	1	1	1	1	1	1	S
09x19-1-45-B-1	1038/12m	8.75	4	1	1	1	1	1	1	1	1	1	1	1	S
09x19-1-45-B-1	1038/14s	8.75	5	1	1	1	1	1	1	1	1	1	1	1	S
09x19-1-45-B-1	1038/21s	5	2	1	1	1	1	1	1	1	1	1	1	1	S
09x19-1-45-B-1	1038/22s	10	5	1	1	1	1	1	1	1	1	1	1	1	S
09x19-1-45-B-1	1040/11m	10	7	1	1	1	1	1	1	1	1	1	1	1	S
09x19-1-45-B-1	1040/10m	8.75	6	1	1	1	1	1	1	1	1	1	1	1	S
09x19-1-45-B-1	1040/12s	7.5	3	1	1	1	1	1	1	1	1	1	1	1	S
09x19-1-45-B-2	1041/14m	0	1	2	2	2	2	2	2	2	2	2	2	2	R
09x19-1-45-B-2	1041/27m	1.25	2	2	2	2	2	2	2	2	H	H	H	H	recombinant
09x19-1-45-B-2	1041/26m	0	3	2	2	2	2	2	2	2	H	H	H	1	recombinant
09x19-1-45-B-2	1042/8s	10	1	1	1	1	1	1	1	1	1	1	1	1	S
09x19-1-45-B-2	1043/12s	10	3	1	1	1	1	1	1	1	1	1	1	1	S
09x19-1-41-B-4	1048/1m	5	2	1	1	1	1	1	1	1	1	1	1	1	S
09x19-1-41-B-4	1050/9s	5	1	1	1	1	1	1	1	1	1	1	1	1	S
09x19-1-41-B-4	1051/7m	8.75	3	1	1	1	1	1	1	1	1	1	1	1	S
09x19-3-28-B-1	1055/9m	5	2	H	H	H	H	H	H	H	H	H	H	H	H
09x19-3-28-B-2	1057/12m	1.25	2	H	H	H	H	H	H	H	H	H	1	1	recombinant
09x19-3-28-B-2	1057/10m	2	1.5	1	1	1	1	1	1	1	1	1	1	1	S
09x19-3-28-B-3	1058/14m	6.66667	2	1	1	1	1	1	1	1	1	1	1	2	S
09x19-3-28-B-3	1063/15s	5	2	1	1	1	1	1	1	1	1	1	1	2	S
09x19-3-28-B-3	1063/4m	10	7	1	1	1	1	1	1	1	1	1	1	2	S
09x19-3-28-B-3	1063/14m	8.33333	3	1	1	1	1	1	1	1	1	1	1	2	S
09x19-3-28-B-4	1064/2m	7.5	5	1	1	1	1	1	1	1	1	1	1	2	S
09x19-3-28-B-4	1064/21m	7.5	3	1	1	1	1	1	1	1	1	1	1	2	S
09x19-3-28-B-4	1064/23m	7.5	3	1	1	1	1	1	1	1	1	1	1	2	S
09x19-3-28-B-4	1064/17m	7.5	5	1	1	1	1	1	1	1	1	1	1	2	S
09x19-3-28-B-4	1065/26m	10	5	1	1	1	1	1	1	1	1	1	1	2	S
09x19-3-28-B-4	1064/1m	6.25	2	1	1	1	1	1	1	1	1	1	1	2	S
09x19-3-28-B-3	1059/22m	7.5	5	1	1	1	1	1	1	1	1	1	1	2	S
09x19-3-28-B-3	1062/9m	10	3	1	1	1	1	1	1	1	1	1	1	2	S
09x19-3-28-B-3	1062/5s	10	3	1	1	1	1	1	1	1	1	1	1	2	S
09x19-3-28-B-3	1062/8s	10	5	1	1	1	1	1	1	1	1	1	1	2	S
09x19-3-28-B-3	1063/6s	8.75	6	1	1	1	1	1	1	1	1	1	1	2	S
09x19-3-28-B-3	1063/7m	7.5	6	1	1	1	1	1	1	1	1	1	1	2	S
09x19-3-9-B-1	1066/5m	10	7	1	1	1	1	1	2	2	2	2	2	2	recombinant
09x19-3-9-B-1	1066/6m	10	5	1	1	1	1	1	2	2	2	2	2	2	recombinant
09x19-3-9-B-1	1066/26m	6.25	4	1	1	1	1	1	1	1	1	1	1	1	S
09x19-3-9-B-1	1066/17m	5	5	1	1	1	1	1	2	2	2	2	2	H	recombinant
09x19-3-9-B-1	1066/25m	6.66667	4	1	1	1	1	1	1	1	1	1	1	1	S
09x19-3-9-B-1	1066/8s	10	4	1	1	1	1	1	1	1	1	1	1	1	S
09x19-3-9-B-1	1066/16s	8.57143	8	1	1	1	1	1	H	H	H	H	H	H	recombinant
09x19-3-9-B-1	1066/22s	8.75	6	1	1	1	1	1	H	H	H	H	H	H	recombinant
09x19-3-9-B-1	1067/21s	0	0	1	1	1	1	1	H	H	H	H	H	H	recombinant
09x19-3-9-B-1	1067/10m	3.75	4	1	1	1	1	1	1	1	1	1	1	1	S
09x19-3-9-B-1	1067/17s	3.75	3	1	1	1	1	1	H	H	H	H	H	H	recombinant
09x19-3-9-B-1	1067/23m	2.5	2	1	1	1	1	1	H	H	H	H	H	H	recombinant
09x19-3-9-B-1	1067/27s	6.66667	5	1	1	1	1	1	2	2	2	2	2	2	recombinant
09x19-3-9-B-1	1067/19s	1.25	1.5	1	1	1	1	1	H	H	H	H	H	2	recombinant
09x19-3-9-B-1	1067/3s	0	1	1	1	1	1	1	1	1	1	1	1	1	S
09x19-3-9-B-1	1067/12s	5	5	1	1	1	1	1	H	H	H	H	H	H	recombinant
09x19-3-9-B-1	1068/24m	2.5	6	1	1	1	1	1	H	H	H	H	H	H	recombinant
09x19-3-9-B-1	1068/29m	6	5	1	1	1	1	1	2	2	2	2	2	2	recombinant
09x19-3-9-B-1	1068/18s	6.66667	6	1	1	1	1	1	2	2	2	2	2	2	recombinant
09x19-3-9-B-1	1069/12m	5	6	1	1	1	1	1	H	H	H	H	H	H	recombinant
09x19-3-9-B-3	1073/14m	2.5	1.5	2	2	2	2	2	2	2	2	2	2	2	R
09x19-3-9-B-3	1074/22m	6.25	3	H	H	H	H	H	H	H	H	H	H	2	H
09x19-3-9-B-3	1074/23s	2.5	2	H	H	H	H	H	H	H	2	2	2	2	recombinant
09x19-3-9-B-3	1074/21m	6	3	H	H	H	H	H	H	H	H	H	H	2	H
09x19-3-9-B-3	1074/26m	1.25	1.5	2	2	2	2	2	2	2	2	2	2	2	R
09x19-3-9-B-3	1074/25m	5	2	H	H	H	H	H	H	H	H	H	H	2	H
09x19-3-9-B-3	1074/24s	5	5	H	H	H	H	H	H	H	H	H	H	2	H
09x19-3-9-B-3	1075/2m	5	1.5	2	2	2	2	H	2	2	2	2	2	2	recombinant
09x19-3-9-B-3	1075/8m	2.5	3	H	H	H	H	H	H	H	H	H	H	2	H
09x19-3-9-B-3	1075/1m	0	2	1	1	H	H	H	H	H	H	H	H	2	recombinant
09x19-3-9-B-4	1077/1m	3.75	2	2	2	2	2	2	2	2	2	2	2	2	R
09x19-3-9-B-4	1077/20m	7.5	4	2	2	2	2	2	2	2	2	2	2	2	R
09x19-3-9-B-4	1077/15m	2.5	1.5	2	2	2	2	2	2	2	2	2	2	2	R
09x19-3-9-B-4	1079/19m	6.25	4	2	2	2	2	2	2	2	2	2	2	2	R
09x19-3-9-B-4	1079/6m	2	2	2	2	2	2	2	2	2	2	2	2	2	R
09x19-3-9-B-4	1079/10s	6.66667	4	2	2	2	2	2	2	2	2	2	2	2	R
09x19-3-9-B-4	1079/18s	10	6	2	2	2	2	2	2	2	2	2	2	2	R
09x19-3-9-B-4	1080/1s	1.25	1	2	2	2	2	2	2	2	2	2	2	2	R
09x19-3-9-B-4	1080/16m	1.25	3	2	2	2	2	2	2	2	2	2	2	2	R
09x19-3-9-B-4	1081/15m	8.75	7	2	2	2	2	2	2	2	2	2	2	2	R
09x19-3-9-B-4	1081/25m	2.5	1.5	2	2	2	2	2	2	2	2	2	2	2	R
09x19-3-9-B-5	1082/25m	3.75	3	H	H	H	H	H	H	H	H	H	H	2	H
09x19-3-9-B-5	1082/24m	8.75	6	1	1	1	1	1	1	1	1	1	1	H	S
09x19-3-9-B-5	1082/10m	10	6	2	2	2	2	2	H	H	H	H	H	2	recombinant
09x19-3-9-B-5	1082/11m	10	4	1	1	1	1	1	1	1	1	1	1	1	S
09x19-3-9-B-5	1082/12m	2.5	3	2	2	2	2	2	2	2	2	2	2	2	R
09x19-3-9-B-5	1083/1m	8.57143	3	1	1	1	1	1	1	1	1	1	1	1	S
09x19-3-9-B-7	1086/5m	0	1	H	H	H	H	H	H	H	H	H	H	1	H
09x19-3-9-B-7	1087/6m	2.5	1	1	1	1	1	1	1	1	1	1	1	1	S
09x19-3-9-B-7	1087/23s	0	1	H	H	H	H	H	H	H	H	H	H	1	H
09x19-3-9-B-7	1087/22s	1.25	1	H	H	H	H	H	H	H	H	H	H	1	H
09x19-3-9-B-7	1087/24s	0	1.5	H	H	H	H	H	H	H	H	H	H	1	H
09x19-3-9-B-2	1070/2m	10	9	1	1	1	1	1	1	1	1	1	1	1	S
09x19-3-9-B-2	1070/4m	7.5	6	1	1	1	1	1	1	1	1	1	1	1	S
09x19-3-9-B-3	1071/2m	5	3	H	H	H	H	H	H	1	H	H	H	2	H
09x19-3-9-B-3	1071/19m	1.25	1	H	H	H	H	H	H	1	H	H	H	2	H
09x19-3-9-B-7	1086/11s	3.33333	2	H	H	H	H	H	H	H	H	H	H	1	H
